# Supplementary material for: Genome-wide identification, characterization, interaction network and expression profile of GAPDH gene family in sweet orange (Citrus sinensis)
Source: PeerJ. 2019 Nov 14;7:e7934. doi: 10.7717/peerj.7934 (PMC6858985; doi:10.7717/peerj.7934)
Supplement: Supplemental Information 6 [file peerj-07-7934-s006.xls]

## Sheet: Pi treatment
	1 Week				4 Weeks
Gene_Name	Pi	SD	low Pi	SD	Pi	SD	low Pi	SD
GAPDH1	0.601213	0.0694373	0.73289	0.0352	3.10195	0.299014	2.78081	0.392284
GAPDH2	5.23491	0.421706	5.77686	0.1146	7.22813	0.520078	7.41534	0.196793
GAPDH3	0.00308683	0.000218398	0.00226579	8e-05	0.013364	0.00055	0.00636	0.000609
GAPDH4	0.0457298	0.00619193	0.0651905	0.005	0.373558	0.034757	0.318705	0.042831
GAPDH5	0.000217108	3.33949e-05	0.00018093	1e-05	0.00444	0.000778	0.007982	0.001249
GAPDH6	0.000227102	1.26527e-05	0.00017714	4e-05	0.003895	0.000313	0.019947	0.001111
